# Supplementary material for: Case Report: Treatment of systemic mastocytosis with sunitinib
Source: F1000Res. 2017 Dec 28;6:2182. [Version 1] doi: 10.12688/f1000research.13343.1 (PMC5946163; doi:10.12688/f1000research.13343.1)
Supplement: Supplementary file 2 [file f1000research-6-14480-s0001.tgz]

Archive with 1 entries (1 files):
- 327aef47-dccc-40a8-9b45-a1b27d3fc0a3.pdf
