# Supplementary material for: Case Report: Treatment of systemic mastocytosis with sunitinib
Source: F1000Res. 2017 Dec 28;6:2182. [Version 1] doi: 10.12688/f1000research.13343.1 (PMC5946163; doi:10.12688/f1000research.13343.1)
Supplement: Supplementary file 3 [file f1000research-6-14480-s0002.tgz]

Archive with 1 entries (1 files):
- bad1e909-12cb-4856-9a36-636cd4696dd3.pdf
